# Supplementary material for: Development of a Person-Centred Coordinated Care Pathway in Swedish Healthcare for Low Back Pain
Source: Int J Integr Care. 2025 May 9;25(2):8. doi: 10.5334/ijic.8940 (PMC12063581; doi:10.5334/ijic.8940)
Supplement: Appendices. — Appendix A–K. [file ijic-25-2-8940-s1.zip]

Archive with 22 entries (22 files):
- ijic-8940_abbott-s1.docx
- ijic-8940_abbott-s1.pdf
- ijic-8940_abbott-s10.docx
- ijic-8940_abbott-s10.pdf
- ijic-8940_abbott-s11.docx
- ijic-8940_abbott-s11.pdf
- ijic-8940_abbott-s2.docx
- ijic-8940_abbott-s2.pdf
- ijic-8940_abbott-s3.docx
- ijic-8940_abbott-s3.pdf
- ijic-8940_abbott-s4.docx
- ijic-8940_abbott-s4.pdf
- ijic-8940_abbott-s5.docx
- ijic-8940_abbott-s5.pdf
- ijic-8940_abbott-s6.docx
- ijic-8940_abbott-s6.pdf
- ijic-8940_abbott-s7.docx
- ijic-8940_abbott-s7.pdf
- ijic-8940_abbott-s8.docx
- ijic-8940_abbott-s8.pdf
- ijic-8940_abbott-s9.docx
- ijic-8940_abbott-s9.pdf
